# Supplementary material for: Immunocapture Magnetic Beads Enhanced the LAMP-CRISPR/Cas12a Method for the Sensitive, Specific, and Visual Detection of Campylobacter jejuni
Source: Biosensors (Basel). 2022 Mar 2;12(3):154. doi: 10.3390/bios12030154 (PMC8946501; doi:10.3390/bios12030154)
Supplement: Supplementary file 1 [file biosensors-12-00154-s001.zip]

Archive with 1 entries (1 files):
- biosensors-1592712-supplementary.pdf
